# Supplementary material for: Declining use of percutaneous coronary intervention across population groups, 2011-2022
Source: Health Aff Sch. 2026 Mar 10;4(3):qxag039. doi: 10.1093/haschl/qxag039 (PMC12974569; doi:10.1093/haschl/qxag039)
Supplement: qxag039_Supplementary_Data [file qxag039_supplementary_data.zip]

Archive with 3 entries (3 files):
- HAS_coi_disclosure_2.docx
- HAS_coi_disclosure_all.docx
- Supplement_Declining PCI_Revised.docx
